# Supplementary material for: Reduced Levels of ABCA1 Transporter Are Responsible for the Cholesterol Efflux Impairment in β-Amyloid-Induced Reactive Astrocytes: Potential Rescue from Biomimetic HDLs
Source: Int J Mol Sci. 2021 Dec 22;23(1):102. doi: 10.3390/ijms23010102 (PMC8745016; doi:10.3390/ijms23010102)
Supplement: Supplementary file 1 [file ijms-23-00102-s001.zip]

Archive with 1 entries (1 files):
- ijms-1448826-supplementary.pdf
